# Supplementary material for: A Fluorescent Probe to Detect Quick Disulfide Reductase Activity in Bacteria
Source: Antioxidants (Basel). 2022 Feb 13;11(2):377. doi: 10.3390/antiox11020377 (PMC8868778; doi:10.3390/antiox11020377)
Supplement: Supplementary file 1 [file antioxidants-11-00377-s001.zip]

Archive with 1 entries (1 files):
- antioxidants-1572411-supplementary.pdf
